# Supplementary material for: Mirrors in the PDB: left-handed α-turns guide design with D-amino acids
Source: BMC Struct Biol. 2009 Sep 22;9:61. doi: 10.1186/1472-6807-9-61 (PMC2759939; doi:10.1186/1472-6807-9-61)
Supplement: Additional file 2 — PERL script code. findalphaleft.pl is the PERL script used to identify αL-helices and turns in the PDB. [file 1472-6807-9-61-S2.ZIP]

Archive with 1 entries (1 files):
- sup 2 8373462962709119.pl
