# Supplementary material for: Mirrors in the PDB: left-handed α-turns guide design with D-amino acids
Source: BMC Struct Biol. 2009 Sep 22;9:61. doi: 10.1186/1472-6807-9-61 (PMC2759939; doi:10.1186/1472-6807-9-61)
Supplement: Additional file 2 — PERL script code. findalphaleft.pl is the PERL script used to identify αL-helices and turns in the PDB. [file 1472-6807-9-61-S2.ZIP › sup 2 8373462962709119.pl]

#!/usr/bin/perl -w
#This program finds left-handed helices in a pdb file
#and records them to log file alphaleftlog.txt.
#Program also creates an abbreviated record of 
#left-handed helices - alphaleftsummary.txt.
#Usage example: perl findalphaleft.pl pdb2bwk.pdb
#Program accepts one argument: pdb filename

use Math::Trig;

if (not $ARGV[0])
{
	die "pdb file input required ... aborting \n";
}

open (PDBFILE, $ARGV[0]) or die "pdb file not found ... aborting \n";

$alphaleftlog = "alphaleftlog.txt";
$alphaleftsummary = "alphaleftsummary.txt";

open ALPHALEFTLOG, ">>$alphaleftlog" or die "Cannot open $alphaleftlog for write :$!";
open ALPHALEFTSUMMARY, ">>$alphaleftsummary" or die "Cannot open $alphaleftsummary for write :$!";

print "$ARGV[0]\n";

@CA = ();
@N = ();
@C = ();
@O = ();

#This section checks PDB file for starting atom. 
#If 'N' is not first atom, sequence is corrected to match first 'N' with first 'CA', 'C' and 'O'.

while($newline = <PDBFILE>){
	if($newline =~ m/^ATOM/){
		push @reallybigarray, $newline;
	}
}

$firstN = 0;
$shiftby = 0;
for($arraycount = 0; $arraycount < 10; $arraycount ++){
	$lineone = $reallybigarray[$arraycount];
	$atomtype = substr($lineone, 13, 2);
	if($atomtype eq 'N '){
		$firstN ++;
		if($firstN == 1){
			$shiftby = $arraycount;
		}
	}
}
	
if($shiftby > 0){
	for($lastcounter = 0; $lastcounter < $shiftby; $lastcounter ++){
		shift @reallybigarray;
	}
	print "Shifted $ARGV[0] by $shiftby\n";
}

#This section stores each atom in arrays marked 'N', 'CA', 'C' or 'O'

foreach $line(@reallybigarray)
{ 
		if (substr($line,12,4) =~ m/CA/)
		{
			push @CA, $line;
			$g = scalar @CA;
			if ($g >= 2)
			{
				$newresidue = substr($CA[$g-1], 22, 4);
				$oldresidue = substr($CA[$g-2], 22, 4);
				$newchain = substr($CA[$g-1], 21, 1);
				$oldchain = substr($CA[$g-2], 21, 1);
				if($newresidue == $oldresidue && $newchain eq $oldchain)
				{
					pop @CA;
				}
			}	
		}
		if (substr($line,12,4) =~ m/C\s/)
		{
			push @C, $line;
			$g = scalar @C;
			if ($g >= 2)
			{
				$newresidue = substr($C[$g-1], 22, 4);
				$oldresidue = substr($C[$g-2], 22, 4);
				$newchain = substr($C[$g-1], 21, 1);
				$oldchain = substr($C[$g-2], 21, 1);
				if($newresidue == $oldresidue && $newchain eq $oldchain)
				{
					pop @C;
				}
			}	
		}
		if (substr($line,12,4) =~ m/N\s/)
		{
			push @N, $line;
			$g = scalar @N;
			if ($g >= 2)
			{
				$newresidue = substr($N[$g-1], 22, 4);
				$oldresidue = substr($N[$g-2], 22, 4);
				$newchain = substr($N[$g-1], 21, 1);
				$oldchain = substr($N[$g-2], 21, 1);
				if($newresidue == $oldresidue && $newchain eq $oldchain)
				{
					pop @N;
				}
			}	
		}
		if (substr($line,12,4) =~ m/O\s/)
		{
			push @O, $line;
			$g = scalar @O;
			if ($g >= 2)
			{
				$newresidue = substr($O[$g-1], 22, 4);
				$oldresidue = substr($O[$g-2], 22, 4);
				$newchain = substr($O[$g-1], 21, 1);
				$oldchain = substr($O[$g-2], 21, 1);
				if($newresidue == $oldresidue && $newchain eq $oldchain)
				{
					pop @O;
				}
			}	
		}
}

$size = scalar @CA;
print "$size\n";

#This section iterates through residues till alpha-left helices are found.
#Observed helices are recorded to log files.

$n = 0;
$prevConf = "NalphaL";

for ($i = 1; $i < ($size - 2); $i ++)
{
	$chainprev = substr($CA[$i-1], 21, 1);
	$chainthis = substr($CA[$i], 21, 1);
	$chainnext = substr($CA[$i+1], 21, 1);

	$resprev = substr($CA[$i-1],22, 4);
	$resthis = substr($CA[$i],22, 4);
	$resnext = substr($CA[$i+1],22, 4);

	$connected = "true";

	if ( !($chainprev =~ m/$chainthis/) || !($chainthis =~  m/$chainnext/) ) 
	{
		$connected = "false";
	}
	if ($resprev + 1 != $resthis || $resthis + 1 != $resnext)
	{
		$connected = "false";
	}

	if ($connected eq "true")
	{
		$phi = getTorsionABCD($C[$i-1], $N[$i], $CA[$i], $C[$i]);
		$psi = getTorsionABCD($N[$i], $CA[$i], $C[$i], $N[$i+1]);
		print "phi\t$phi\tpsi\t$psi\t$i\t$resthis\n";
		
		if ($phi >= 35.0 and $phi <= 95.0 and $psi >= 10.0 and $psi <= 70.0)
		{
			$resType = substr($CA[$i], 17, 3);
		
			if ($prevConf =~ m/alphaL/)
			{
				$n = $n + 1;
			}
			else
			{
				$n = 1;
			}

			$prevConf = "alphaL";
		}
		else
		{
			if ($n > 2)
			{
				print "True\n";
				$resType = substr($CA[$i], 17, 3);
				
				$q = $n+1;

				for ($m = $q; $m >= 0; $m --)
				{
					if($m == $n)
					{
						$resTypenew = substr($CA[$i], 17, 3);
					}
					$p = $i - $m;
					@chainnum = ();
					@resnum = ();
					@phinum = ();
					@psinum = ();
					@resTypenum = ();
					$chainnum[$m] = substr($CA[$p], 21, 1);
					$resnum[$m] = substr($CA[$p],22, 4);
					$phinum[$m] = getTorsionABCD($C[$p-1], $N[$p], $CA[$p], $C[$p]);
					$psinum[$m] = getTorsionABCD($N[$p], $CA[$p], $C[$p], $N[$p+1]);
					$resTypenum[$m] = substr($CA[$p], 17, 3);
					print ALPHALEFTLOG "$ARGV[0]";
					print ALPHALEFTLOG "\t$resnum[$m]\t$chainnum[$m]\t$resTypenum[$m]";					
					print ALPHALEFTLOG "\t$phinum[$m]";
					print ALPHALEFTLOG "\t$psinum[$m]";
					print ALPHALEFTLOG "\tsize\t$n\n";
				}
				
				@sequence = ();
				$sequencesize = $n + 2;
				
				for ($j = -$sequencesize; $j < 2; $j ++)
				{
					$g = $i + $j;
					$seqres = substr($CA[$g], 17, 3);
												
					if($seqres eq "ALA"){push (@sequence, "A");}
					if($seqres eq "ARG"){push (@sequence, "R");}
					if($seqres eq "ASN"){push (@sequence, "N");}
					if($seqres eq "ASP"){push (@sequence, "D");}
					if($seqres eq "CYS"){push (@sequence, "C");}
					if($seqres eq "GLN"){push (@sequence, "Q");}
					if($seqres eq "GLU"){push (@sequence, "E");}
					if($seqres eq "GLY"){push (@sequence, "G");}
					if($seqres eq "HIS"){push (@sequence, "H");}
					if($seqres eq "ILE"){push (@sequence, "I");}
					if($seqres eq "LEU"){push (@sequence, "L");}
					if($seqres eq "LYS"){push (@sequence, "K");}
					if($seqres eq "MET"){push (@sequence, "M");}
					if($seqres eq "PHE"){push (@sequence, "F");}
					if($seqres eq "PRO"){push (@sequence, "P");}
					if($seqres eq "SER"){push (@sequence, "S");}
					if($seqres eq "THR"){push (@sequence, "T");}
					if($seqres eq "TRP"){push (@sequence, "W");}
					if($seqres eq "TYR"){push (@sequence, "Y");}
					if($seqres eq "VAL"){push (@sequence, "V");}
					
				}
				$seq = join("", @sequence);
				
				$resnumfirst = substr($CA[$i-$n], 22, 4);
				$resnumlast = substr($CA[$i-1], 22, 4);
				$chaincurrent = substr($CA[$i-1], 21, 1);
				print ALPHALEFTSUMMARY "$ARGV[0]\t$chaincurrent\t$resnumfirst\t$resnumlast\t$resTypenew\t$n\t$seq\n";
			}
			$prevConf = "NalphaL";
			$n = 0;
		}
	}
	else
	{
		$prevConf = "NalphaL";
		$n = 0;
	}
}		

close ALPHALEFTSUMMARY;
close ALPHALEFTLOG;

#  this subroutine takes four PDB ATOM lines and returns the angle formed by ABCD where the torsion is around the
#  BC bond and A is connected to B, and D is connected to C
#
#  A-B
#         \
#           C-D
#  $torsion = getTorsionABCD($A, $B, $C, $D);  
sub getTorsionABCD
{
        $Ax = substr($_[0], 30, 8) + 0;
        $Ay = substr($_[0], 38, 8) + 0;
        $Az = substr($_[0], 46, 8) + 0;

        $Bx = substr($_[1], 30, 8) + 0;
        $By = substr($_[1], 38, 8) + 0;
        $Bz = substr($_[1], 46, 8) + 0;
        $Cx = substr($_[2], 30, 8) + 0;
        $Cy = substr($_[2], 38, 8) + 0;
        $Cz = substr($_[2], 46, 8) + 0;

        $Dx = substr($_[3], 30, 8) + 0;
        $Dy = substr($_[3], 38, 8) + 0;
        $Dz = substr($_[3], 46, 8) + 0;

        $BAx = $Bx - $Ax; $BAy = $By - $Ay; $BAz = $Bz - $Az;
        $BCx = $Bx - $Cx; $BCy = $By - $Cy; $BCz = $Bz - $Cz;
        $CBx = -1*$BCx; $CBy = -1*$BCy; $CBz = -1*$BCz;
        $CDx = $Cx - $Dx; $CDy = $Cy - $Dy; $CDz = $Cz - $Dz;

        $Px = $BAy*$BCz - $BAz*$BCy; $Py = $BAz*$BCx - $BAx*$BCz; $Pz = $BAx*$BCy - $BAy*$BCx;
        $Qx = $CBy*$CDz - $CBz*$CDy; $Qy = $CBz*$CDx - $CBx*$CDz; $Qz = $CBx*$CDy - $CBy*$CDx;

        $sign = $BAx*$Qx + $BAy*$Qy + $BAz*$Qz / ( sqrt($BAx*$BAx + $BAy*$BAy + $BAz*$BAz) * sqrt($Qx*$Qx + $Qy*$Qy + $Qz*$Qz) );
        if ($sign >= 0)
        {
                $sign = -1;
        }
        else
        {
                $sign = 1;
        }
        $torsion = $sign*(180/3.14159)*acos( ($Px*$Qx + $Py*$Qy + $Pz*$Qz) / ( sqrt($Px*$Px + $Py*$Py + $Pz*$Pz)*sqrt($Qx*$Qx + $Qy*$Qy + $Qz*$Qz)) );
 
	return sprintf("%4.2f", $torsion);
}
